# Supplementary material for: Plasma Neurofilament Light Is Not Associated with Ongoing Neuroaxonal Injury or Cognitive Decline in Perinatally HIV Infected Adolescents: A Brief Report
Source: Viruses. 2022 Mar 24;14(4):671. doi: 10.3390/v14040671 (PMC9030750; doi:10.3390/v14040671)
Supplement: Supplementary file 1 [file viruses-14-00671-s001.zip]

Archive with 1 entries (1 files):
- viruses-1620918-supplementary.pdf
